# Supplementary material for: Reprogramming of profibrotic macrophages for treatment of bleomycin‐induced pulmonary fibrosis
Source: EMBO Mol Med. 2020 Jun 29;12(8):e12034. doi: 10.15252/emmm.202012034 (PMC7411553; doi:10.15252/emmm.202012034)
Supplement: Supplementary file 3 — Source Data for Expanded View [file EMMM-12-e12034-s006.zip]

Archive with 3 entries (2 files):
- EV_source_data/
- EV_source_data/EMM-2020-12034-V3-Figure_EV1_Source_Data-sd.pdf
- EV_source_data/EMM-2020-12034-V3-Figure_EV4_Source_Data-sd.pdf
